# Supplementary material for: Estimating completeness of national and subnational death reporting in Brazil: application of record linkage methods
Source: Popul Health Metr. 2020 Sep 4;18:22. doi: 10.1186/s12963-020-00223-2 (PMC7650525; doi:10.1186/s12963-020-00223-2)
Supplement: Supplementary file 4 — Additional file 4. Number of deaths by source, Brazil and each state, 2015 and 2016. [file 12963_2020_223_MOESM4_ESM.xlsx]

## Sheet: Additional File 4
Additional File 4: Number of deaths by source, Brazil and each state, 2015 and 2016
	2015			2016
	Both Sources	CR only	SIM only	Both Sources	CR only	SIM only
Brazil	1206743	29029	57432	1253284	20697	56488
Rondônia	7772	330	176	8211	189	133
Acre	3311	166	206	3591	90	172
Amazonas	14822	684	1853	14972	470	1827
Roraima	1894	59	197	1869	98	288
Pará	30429	2039	6936	31338	1474	7219
Amapá	2342	258	604	2260	196	735
Tocantins	6642	338	760	6798	209	692
Maranhão	23843	2341	9823	24424	1776	9938
Piauí	16905	610	2461	16853	290	2333
Ceará	50957	2318	4301	50247	1882	4029
Rio Grande do Norte	17747	1038	2406	19526	870	2396
Paraíba	24579	1664	1843	26918	1053	1123
Pernambuco	60026	1579	2530	64144	1048	2784
Alagoas	18027	1053	1729	19015	836	1754
Sergipe	12347	277	1106	12445	194	1071
Bahia	79815	4608	7268	80644	3564	7450
Minas Gerais	128181	3366	3093	132896	2025	2360
Espírito Santo	21709	398	623	22697	251	171
Rio de Janeiro	130543	911	2171	138723	708	2366
São Paulo	286203	359	1442	294750	306	1609
Paraná	69763	734	1076	73872	380	868
Santa Catarina	36981	713	1003	39282	626	988
Rio Grande do Sul	81820	820	529	87023	606	560
Mato Grosso do Sul	14989	358	468	16297	276	452
Mato Grosso	16078	509	1017	15876	325	1659
Goiás	37215	854	1639	36624	457	1450
Distriro Federal	11803	218	172	11989	77	61
Ignored	0	427	0	0	421	0
